# Supplementary material for: The MYB transcription factor RcMYB1 plays a central role in rose anthocyanin biosynthesis
Source: Hortic Res. 2023 Apr 21;10(6):uhad080. doi: 10.1093/hr/uhad080 (PMC10261888; doi:10.1093/hr/uhad080)
Supplement: Web_Material_uhad080 [file web_material_uhad080.zip]

Archive with 2 entries (2 files):
- Revised Supplemental Figures.docx
- Revised Supplemental Tables.docx
